# Supplementary material for: A novel and generalizable organotypic slice platform to evaluate stem cell potential for targeting pediatric brain tumors
Source: Cancer Cell Int. 2008 May 22;8:9. doi: 10.1186/1475-2867-8-9 (PMC2474582; doi:10.1186/1475-2867-8-9)
Supplement: Additional file 1 — Table 2. Current Clinical trials Using Stem Cells for Treatment of Pediatric Brain Tumors.The data provided represent the current status of stem cell therapy of pediatric brain tumors worldwide (The data are from ClinicalTrials.gov, a registry of federally and privately supported clinical trials conducted in the United States and around the world. HSC: Hematopoietic Stem Cell; PBSC: peripheral blood stem cells) [file 1475-2867-8-9-S1.xls]

## Sheet: Sheet1
ClinicalTrials.gov ID	Phase	Study Type	Target Tumor	Immune Matching	Cell Source	Cell Type	Sponsor	Admininstration Route
NCT00336531	IV	Chemotherapy stem cells	Retinoblastoma Wilms Tumor	Autologous	Bone marrow	HSC	Korea Samsung Inc.
NCT00392886	III	chemotherapy stem cell	malignant tumor	Autologous	BM, PB	PBSC, HSC	Children's Hopital Los Angeles
NCT00003273	II	chemo-, stem cell	Neuroblastoma Retinoblastoma Sarcoma	Autologous	Bone marrow Peripheral blood	PBSC, HSC	New York University Medical Center
NCT00141765	II	Myeloablative Chemotherapy Stem cells	Wilms Tumor Fibrosarcoma Carcinoma, Round Cell Nasopharyngeal Cancer Brain Tumor, Recurrent	Autologous	Bone marrow Peripheral blood	PBSC, HSC	University of Michigan Cancer Center
NCT00025558	I	Combination of chemotherapy and stem cell rescue	Anaplastic astrocytoma Glioblastoma multiforme Anaplastic oligodendroglioma Medulloblastoma High-grade ependymoma Germ cell tumors Pineoblastoma Other primitive neuroectodermal tumors	Autologous	Bone marrow Peripheral blood	PBSC, HSC	New York University Medical Center
NCT00005796	I	Combination of chemotherapy and stem cells	childhood high-grade cerebral astrocytoma untreated childhood brain stem glioma recurrent childhood brain stem glioma recurrent childhood cerebral astrocytoma childhood oligodendroglioma mixed gliomas newly diagnosed childhood ependymoma	Autologous	In vitro treated PBSC	Fibronectin-Assisted, Retroviral-Mediated Modification of CD34+ PBSC With O6-Methylguanine DNA Methyltransferase	Indiana University and NCI
NCT00179803	II/III	Chemotherapy stem cell transplant as rescue	Glioblastoma Astrocytoma Pineoblastoma Rhabdoid Tumor Supratentorial Neoplasms	Autologous	Bone marrow Peripheral blood	PBSC, HSC	Children's Memorial Hospital
NCT00002619	II	Chemotherapy stem cell transplant as rescue	childhood high-grade cerebral astrocytoma brain stem tumor	Autologous	Bone marrow Peripheral blood	PBSC, HSC	New York University Medical Center
NCT00623077	I	busulfan melphalan thiotepa stem cell therapy	CNS tumors	Autologous	Bone marrow Peripheral blood	PBSC, HSC	University of Minnesota
NCT00007813	I	carboplatin cyclophosphamide etoposide filgrastm Stem cell rescue	RECURRENT/ REFRACTORY SOLID TUMORS	Autologous	Bone marrow Peripheral blood	PBSC, HSC	Sidney Kimmel Comprehensive Cancer Center
NCT00002594	II	cyclophosphamide melphalan sargramostim Stem cell therapy	RECURRENT MEDULLOBLASTOMA GERM CELL TUMORS	Autologous	Bone marrow Peripheral blood	PBSC, HSC	National Cancer Institute (NCI): Children's oncology Group
NCT00607984		thiotepa melphalan stem cell therapy	CNS tumors	Autologous	Bone marrow Peripheral blood	PBSC, HSC	Schneider Children's Medical Center of Israel
NCT00008008	II	cyclophosphamidefilgrastim sargramostim thiotepa stem cell therapy	high-grade cerebral astrocytoma infratentorial ependymoma oligodendroglioma	Autologous	Bone marrow Peripheral blood	PBSC, HSC	Herbert Irving Comprehensive Cancer Center (NCI)
NCT00005952	I/II	filgrastim temozolomide stem cell therapy	Childhood Germ Cell Tumor brain and CNS tumors	Autologous	Bone marrow Peripheral blood	PBSC, HSC	Duke University (NCI)
NCT00053118	I	carboplatin etoposide filgrastim bone marrow ablation with stem cell support	Brain/CNS Tumors Lymphoma Neuroblastoma Retinoblastoma	Autologous	Bone marrow Peripheral blood	PBSC, HSC	Roswell Park Cancer Institute (NCI)
NCT00432094		carboplatin cyclophosphamide etoposide filgrastim ifosfamide paclitaxel thiotepa stem cell therapy	Brain/CNS Tumors Childhood Germ Cell Tumor	Autologous	Bone marrow Peripheral blood	PBSC, HSC	University of Minnesota (NCI)
NCT00078988	III	carboplatin etoposide filgrastim isotretinoin thiotepa stem cell rescue	Brain/CNS Tumors	Autologous	Bone marrow Peripheral blood	PBSC, HSC	Children's Oncology Group (NCI)
NCT00627601	II	carboplatin cyclophosphamide etoposide filgrastim ifosfamide paclitaxel stem cell therapy	Brain/CNS Tumors	Autologous	Bone marrow Peripheral blood	PBSC, HSC	Beckman Research Institute (NCI)
NCT00003173	II	filgrastim thiotepa stem cell therapy	Brain/CNS Tumors Childhood Germ Cell Tumor	Autologous	Bone marrow Peripheral blood	PBSC, HSC	Memorial Sloan- Kettering Cancer Center (NCI)
NCT00047320	II	carboplatin etoposide filgrastim ifosfamide thiotepa stem cell therapy	Brain/CNS Tumors Refractory Solid Tumors Childhood Germ Cell Tumor	Autologous	Bone marrow Peripheral blood	PBSC, HSC	Children's Oncology Group (NCI)
NCT00025324	II	carboplatin cyclophosphamide etoposide filgrastim thiotepa Surgery/radiation stem cell therapy	Brain/CNS Tumors	Autologous	Bone marrow Peripheral blood	PBSC, HSC	Children's Hospital Los Angeles
NCT00003846	II	carboplatin cyclophosphamide filgrastim thiotepa vincristine radiation stem cell therapy	Brain/CNS Tumors Neuroblastoma	Autologous	Bone marrow Peripheral blood	PBSC, HSC	Children's Oncology Group (NCI)
NCT00336024	III	carboplatin cisplatin cyclophosphamide etoposide filgrastim leucovorin calcium methotrexate thiotepa combination chemo- stem cell therapy	Supratentorial Primitive Neuroectodermal Tumors High-Risk Medulloblastoma	Autologous	Bone marrow Peripheral blood	PBSC, HSC	Children's Oncology Group (NCI)
NCT00085202	III	cisplatin cyclophosphamide filgrastim vincristine radiation stem cell therapy adjuvant	Brain/CNS tumors	Autologous	Bone marrow Peripheral blood	PBSC, HSC	St. Jude Children's Research Hospital (NCI)
NCT00025077	II	carboplatin cyclophosphamide filgrastim thiotepa surgery radiation stem cell therapy	Brain/CNS tumors	Autologous	Bone marrow Peripheral blood	PBSC, HSC	Children's Cancer and Leukaemia Group (NCI)
NCT00002931	II	carboplatin etoposide filgrastim ifosfamide paclitaxel stem cell therapy	Brain/CNS tumors Relapsed Germ Cell Cancer	Autologous	Bone marrow Peripheral blood	PBSC, HSC	Beckman Research Institute (NCI)
